# Supplementary material for: Effect of mediolateral leg perturbations on walking balance in people with chronic stroke: A randomized controlled trial
Source: PLoS One. 2024 Oct 8;19(10):e0311727. doi: 10.1371/journal.pone.0311727 (PMC11460716; doi:10.1371/journal.pone.0311727)
Supplement: S3 Appendix — (XLSX) [file pone.0311727.s004.xlsx]

## Sheet: All Data
Participant number	Intervention group	Assessment time point	Paretic rSW	Paretic rFP	Paretic rPD	Paretic mediolateral foot placement	FGA	ABC	Overground speed (m/s)	Treadmill speed (m/s)	Fear of falling (0=no; 1=yes)	Falls (0=no; 1=yes)
1	Control	Pre	0.381832	-0.198248	0.748562	121.854	19	74.375	1.08	0.7	0	NaN
1	Control	Week4	0.358865	-0.0815533	0.610695	119.451	21	76.25	1.26	1.15	0	0
1	Control	Week8	0.507071	-0.051745	0.741515	99.4722	23	67.5	1.07	0.95	0	1
1	Control	Post	0.487536	0.0914594	0.605052	98.6424	23	78.125	1.14	1	0	0
1	Control	FollowUp	0.432466	0.0579733	0.604143	85.4807	24	76.875	1.05	1	0	1
3	Control	Pre	0.44689	-0.17344	0.774966	210.322	14	54.375	1.14	0.9	1	NaN
3	Control	Week4	0.512783	-0.148768	0.883154	179.247	14	53.75	1.22	1.2	1	0
3	Control	Week8	0.655484	-0.0208977	0.92083	169.331	17	48.75	1.36	1.2	1	4
3	Control	Post	0.749797	0.0247227	0.930229	234.301	19	56.25	1.36	1.2	1	0
3	Control	FollowUp	0.506112	-0.103722	0.853205	192.192	21	53.75	1.35	1.15	1	1
5	Control	Pre	0.528191	0.0415209	0.767872	122.389	17	65.3125	1.1	0.6	0	NaN
5	Control	Week4	0.662429	0.349204	0.762838	108.842	18	67.5	1.11	0.95	1	0
5	Control	Week8	0.698524	0.267491	0.808316	103.242	19	81.875	1.03	1.05	0	0
5	Control	Post	0.505353	-0.0268839	0.804272	123.324	19	82.8125	1.15	0.9	0	0
5	Control	FollowUp	0.609497	0.157734	0.793022	126.059	21	83.75	0.97	0.75	0	0
6	Control	Pre	0.370712	-0.247608	0.841334	182.829	8	93.75	0.61	0.3	0	NaN
6	Control	Week4	0.354108	-0.189847	0.770583	172.616	10	93.75	0.61	0.3	0	0
6	Control	Week8	0.152752	-0.506104	0.845703	194.305	6	93.75	0.58	0.35	0	0
6	Control	Post	0.297115	-0.321177	0.818602	110.614	10	95	0.65	0.35	0	0
6	Control	FollowUp	0.0185763	-0.570066	0.825846	165.147	10	42.5	0.59	0.3	0	1
7	Control	Pre	0.444689	-0.292542	0.723901	138.498	7	55.5	0.46	0.3	0	NaN
7	Control	Week4	0.353561	-0.315601	0.724341	108.774	14	52.6875	0.59	0.35	0	0
7	Control	Week8	0.11652	-0.466145	0.571346	152.3	11	44.375	0.54	0.45	0	0
7	Control	Post	0.463463	-0.162855	0.700832	119.424	11	60.625	0.59	0.5	0	0
7	Control	FollowUp	0.206845	-0.430617	0.628361	140.382	12	80.625	0.58	0.35	0	0
9	Control	Pre	0.298976	-0.236796	0.747138	85.4032	18	53.75	0.73	0.3	1	NaN
9	Control	Week4	0.335319	-0.045324	0.598005	84.3656	16	72.5	0.86	0.6	1	0
9	Control	Week8	0.31059	0.0398011	0.463379	88.3149	15	84.375	0.88	0.45	0	0
9	Control	Post	0.435164	0.0516505	0.645612	105.691	18	92.5	0.87	0.5	0	1
9	Control	FollowUp	0.387543	-0.178965	0.748193	103.426	13	80	0.82	0.55	1	3
10	Control	Pre	0.558554	-0.0598458	0.949064	134.875	8	73.125	0.56	0.2	0	NaN
10	Control	Week4	0.671484	-0.0375242	0.910534	123.5	11	70.9375	0.59	0.3	0	0
10	Control	Week8	0.409242	-0.286882	0.801823	154.617	10	73.75	0.65	0.35	0	0
10	Control	Post	0.427873	-0.185493	0.830302	150.462	10	74.375	0.64	0.3	0	0
10	Control	FollowUp	0.61335	0.140181	0.894139	123.576	13	76.25	0.6	0.35	0	0
11	Control	Pre	0.421279	-0.41751	0.809301	233.155	8	86.875	0.15	0.1	0	NaN
11	Control	Week4	0.105329	-0.645668	0.869398	199.135	9	88.125	0.11	0.1	0	0
11	Control	Week8	0.309857	-0.396085	0.824155	193.022	9	84.375	0.12	0.1	0	0
11	Control	Post	0.33784	-0.434469	0.84964	211.876	7	88.75	0.12	0.1	0	0
11	Control	FollowUp	0.186578	-0.37403	0.725988	227.626	7	85.625	0.08	0.1	0	0
12	Control	Pre	0.51491	-0.075451	0.858887	125.591	21	83.125	0.98	0.6	0	NaN
12	Control	Week4	0.603307	0.112134	0.862828	90.856	22	91.25	0.99	0.85	0	0
12	Control	Week8	0.665795	0.285024	0.817292	76.3795	24	96.25	1.02	0.8	0	0
12	Control	Post	0.608152	0.178073	0.841133	82.6384	22	88.125	1.06	0.85	0	0
12	Control	FollowUp	0.708696	0.233087	0.868451	81.5611	23	94.375	1.04	0.85	0	1
13	Control	Pre	0.555174	0.122337	0.787159	174.999	9	44.375	0.54	0.35	0	NaN
13	Control	Week4	0.525002	-0.0178397	0.793108	159.09	11	73.75	0.56	0.3	0	0
13	Control	Week8	0.615536	0.00369267	0.906085	183.411	15	84.375	0.57	0.25	0	0
13	Control	Post	0.75113	0.288669	0.927272	173.791	13	59.375	0.54	0.25	0	0
13	Control	FollowUp	0.679745	-0.00807397	0.906496	194.864	13	82.5	0.59	0.25	0	0
14	Control	Pre	0.392669	-0.166426	0.808136	151.916	15	83.125	0.73	0.3	1	NaN
14	Control	Week4	0.464377	0.0551514	0.823884	101.737	17	78.125	0.6	0.45	1	0
14	Control	Week8	0.382987	-0.298221	0.748536	158.902	16	75.625	0.61	0.35	1	0
14	Control	Post	0.559186	-0.0584551	0.817056	168.221	16	75	0.74	0.35	1	0
14	Control	FollowUp	0.476271	-0.0723727	0.806359	118.556	13	66.25	0.62	0.3	1	0
15	Control	Pre	0.673065	0.0980744	0.820684	111.471	19	76.25	1.14	0.75	1	NaN
15	Control	Week4	0.539579	-0.0903307	0.801989	120.685	19	83.125	1.22	0.75	0	1
15	Control	Week8	0.654845	0.137638	0.834581	88.6374	25	72.5	1.32	0.9	1	0
15	Control	Post	0.584527	0.0955089	0.762352	106.026	22	73.125	1.27	0.9	1	1
15	Control	FollowUp	0.591043	0.090334	0.858629	116.056	17	83.75	1.24	0.85	0	1
16	Control	Pre	0.575565	-0.380091	0.905584	167.523	13	56.875	0.91	0.2	1	NaN
16	Control	Week4	0.231643	-0.541995	0.835468	116.821	15	47.5	0.86	0.25	1	0
16	Control	Week8	0.293728	-0.523865	0.810159	165.025	18	46.25	0.86	0.2	1	0
16	Control	Post	0.316918	-0.541893	0.867203	148.152	13	47.5	0.72	0.25	1	0
16	Control	FollowUp	0.428725	-0.595771	0.899889	157.423	14	43.125	0.77	0.2	1	0
19	Assistive	Pre	0.418284	-0.236721	0.771324	126.071	14	56.25	0.89	0.4	0	NaN
19	Assistive	Week4	0.467327	-0.134142	0.806308	102.619	13	63.125	0.93	0.55	1	0
19	Assistive	Week8	0.488534	-0.182616	0.842798	125.255	19	86.875	0.97	0.6	0	1
19	Assistive	Week8	0.533458	-0.174322	0.837734	119.876	14	73.125	0.96	0.55	1	0
19	Assistive	FollowUp	0.360856	-0.309433	0.850216	118.494	15	66.875	0.95	0.4	1	1
20	Assistive	Pre	0.317008	-0.124902	0.636948	161.74	15	90	0.62	0.3	1	NaN
20	Assistive	Week4	0.347587	-0.044909	0.568673	177.313	14	92.8125	0.67	0.3	1	1
20	Assistive	Week8	0.582548	0.213658	0.723154	171.17	13	92.8125	0.68	0.3	0	0
20	Assistive	Post	0.465248	0.0418842	0.632234	178.17	20	94.0625	0.63	0.25	0	0
20	Assistive	FollowUp	0.408558	-0.160741	0.755455	174.88	15	88.4375	0.56	0.3	0	0
21	Assistive	Pre	0.305971	-0.456153	0.847277	122.733	22	83.4375	1.27	0.5	0	NaN
21	Assistive	Week4	0.57609	0.0623477	0.848774	122.971	26	80.3125	1.2	0.7	1	1
21	Assistive	Week8	0.423017	-0.0937549	0.7925	116.06	27	82.5	1.23	0.75	0	0
21	Assistive	Post	0.48433	-0.145582	0.811026	114.232	27	83.75	1.21	0.8	0	0
21	Assistive	FollowUp	0.579574	0.201279	0.804247	118.797	28	85.3125	1.25	0.85	0	1
22	Assistive	Pre	0.526497	0.140255	0.765835	104.064	18	88.4375	0.96	0.7	0	NaN
22	Assistive	Week4	0.605832	0.114721	0.806893	93.0328	15	98.125	0.92	0.65	0	0
22	Assistive	Week8	0.393445	-0.0883245	0.723298	102.585	15	87.1875	0.82	0.65	0	0
22	Assistive	Post	0.477471	0.00736375	0.769114	100.861	15	87.8125	0.82	0.45	0	0
22	Assistive	FollowUp	0.46498	-0.00862335	0.708997	91.9582	15	90	0.74	0.4	0	0
23	Assistive	Pre	0.366467	-0.263996	0.892985	113.936	10	21.875	0.52	0.25	1	NaN
23	Assistive	Week4	0.613547	-0.316308	0.92337	146.697	9	32.5	0.48	0.2	1	0
23	Assistive	Week8	0.583281	-0.264589	0.918119	117.252	11	21.25	0.43	0.2	1	0
23	Assistive	Post	0.423161	-0.204072	0.851383	129.551	15	35.625	0.39	0.2	1	0
23	Assistive	FollowUp	0.163775	-0.541701	0.807404	111.273	13	21.875	0.44	0.2	1	2
24	Assistive	Pre	0.444665	0.18414	0.574358	246.431	14	68.125	0.71	0.35	1	NaN
24	Assistive	Week4	0.396859	0.0287948	0.629056	258.517	15	67.5	0.64	0.4	1	0
24	Assistive	Week8	0.430517	0.165667	0.574772	230.719	14	68.125	0.71	0.45	1	0
24	Assistive	Post	0.343289	0.010594	0.619445	230.786	15	62.5	0.67	0.55	1	0
24	Assistive	FollowUp	0.318711	0.015289	0.443615	236.122	15	72.5	0.56	0.4	1	0
26	Assistive	Pre	0.501756	-0.0292595	0.838413	113.25	17	42.5	0.94	0.35	1	NaN
26	Assistive	Week4	0.61122	-0.30162	0.886972	136.398	17	45.625	0.93	0.25	1	0
26	Assistive	Week8	0.612674	-0.204423	0.853842	129.782	15	41.25	1.09	0.45	1	0
26	Assistive	Post	0.464659	-0.285802	0.891159	117.237	20	61.875	1.12	0.45	1	1
26	Assistive	FollowUp	0.537672	-0.296173	0.799059	132.511	16	60	1.07	0.4	1	0
27	Assistive	Pre	0.341573	-0.090257	0.731456	150.824	17	69.375	0.69	0.35	0	NaN
27	Assistive	Week4	0.0911234	-0.257448	0.615534	165.415	16	51.875	0.61	0.5	0	1
27	Assistive	Week8	0.432569	-0.0614829	0.648671	177.68	18	54.375	0.7	0.55	0	0
27	Assistive	Post	0.346017	-0.116952	0.660334	93.0344	16	49.375	0.72	0.5	0	0
27	Assistive	FollowUp	0.0332314	-0.293367	0.541616	145.63	14	65	0.59	0.4	0	1
28	Assistive	Pre	0.568068	-0.0445367	0.788309	212.315	12	41.25	0.77	0.25	0	NaN
28	Assistive	Week4	-0.044053	-0.407347	0.384985	186.549	11	70	0.71	0.3	0	0
28	Assistive	Week8	0.330334	0.0416878	0.603105	173.53	12	62.5	0.63	0.3	0	0
28	Assistive	Post	0.487059	0.0752176	0.686487	190.09	14	86.25	0.74	0.3	0	0
28	Assistive	FollowUp	0.393581	-0.120308	0.690176	189.583	13	87.5	0.61	0.3	0	0
29	Assistive	Pre	0.501656	0.182379	0.513923	193.711	13	82.5	0.86	0.4	0	NaN
29	Assistive	Week4	0.636483	0.15831	0.724319	177.322	16	66.875	0.93	0.7	0	0
29	Assistive	Week8	0.599079	0.208126	0.602853	203.913	15	62.5	0.93	0.7	0	0
29	Assistive	Post	0.475643	-0.00794347	0.732078	216.659	16	66.25	1.08	0.8	0	0
29	Assistive	FollowUp	0.549624	0.102479	0.638035	187.955	17	71.875	1.03	0.7	0	0
30	Assistive	Pre	0.456838	0.0462175	0.714841	117.023	20	87.5	1.15	0.8	0	NaN
30	Assistive	Week4	0.379973	-0.0382654	0.719085	150.918	20	89.375	1.15	0.65	0	0
30	Assistive	Week8	0.559764	-0.0840154	0.791746	121.855	20	87.5	1.13	0.7	0	0
30	Assistive	Post	0.376727	-0.0437842	0.608329	118.235	19	86.25	1.05	0.7	0	0
30	Assistive	FollowUp	0.65762	0.177773	0.778436	151.612	21	90	1.06	0.6	0	2
31	Assistive	Pre	0.248325	0.0564722	0.402119	180.256	16	88.75	0.59	0.35	0	NaN
31	Assistive	Week4	0.251528	0.0993301	0.255707	195.296	16	90.625	0.77	0.45	0	0
31	Assistive	Week8	0.249812	0.0115722	0.419038	160.288	17	90.3125	0.67	0.5	0	1
31	Assistive	Post	0.184675	0.016971	0.271951	191.697	15	95.625	0.87	0.55	0	0
31	Assistive	FollowUp	0.307868	-0.0460303	0.58593	192.806	15	93.125	0.75	0.5	0	0
32	Assistive	Pre	0.401667	0.0120763	0.67106	203.898	14	48.75	0.8	0.45	0	NaN
32	Assistive	Week4	0.282138	-0.236683	0.73723	179.296	15	46.875	0.96	0.55	0	0
32	Assistive	Week8	0.622383	0.188247	0.730086	179.379	15	52.5	0.92	0.6	0	0
32	Assistive	Post	0.448353	-0.101026	0.814011	137.107	15	53.125	0.97	0.65	0	0
32	Assistive	FollowUp	0.405876	-0.237381	0.811995	150.32	16	60.625	0.98	0.65	0	0
35	Assistive	Pre	0.378019	-0.294006	0.780143	172.276	15	50.625	0.94	0.25	1	NaN
35	Assistive	Week4	0.624998	-0.00758392	0.88702	150.026	15	54.375	0.98	0.45	1	0
35	Assistive	Week8	0.485822	-0.161141	0.817518	165.335	17	65	1.11	0.55	1	0
35	Assistive	Post	0.405257	-0.175054	0.825187	161.428	17	69.375	1.11	0.5	0	0
35	Assistive	FollowUp	0.552921	0.0470711	0.764143	182.738	18	79.375	1.2	0.35	1	0
37	Perturbing	Pre	0.430217	-0.0696819	0.623525	77.6638	14	81.5625	1	0.35	0	NaN
37	Perturbing	Week4	0.553423	0.072602	0.691871	67.2322	18	80.625	1.04	0.45	0	0
37	Perturbing	Week8	0.696121	0.40799	0.718618	47.7816	16	81.875	0.97	0.55	0	0
37	Perturbing	Post	0.447953	0.121666	0.603316	54.0631	20	81.875	0.99	0.5	0	0
37	Perturbing	FollowUp	0.514333	0.136363	0.69898	75.6413	20	82.8125	1.02	0.5	0	0
38	Perturbing	Pre	0.238597	-0.253717	0.847842	90.9471	12	54.375	0.83	0.5	1	NaN
38	Perturbing	Week4	0.635837	0.103175	0.820065	70.489	13	71.25	0.88	0.65	1	0
38	Perturbing	Week8	0.641334	0.314039	0.833115	72.3407	17	51.25	0.86	0.65	1	0
38	Perturbing	Post	0.535394	0.134971	0.794718	52.2624	18	70	0.84	0.7	0	0
38	Perturbing	FollowUp	0.60365	0.206764	0.841503	96.1714	20	75.625	0.83	0.6	1	0
39	Perturbing	Pre	0.286746	-0.201947	0.535718	173.036	10	80.625	0.65	0.35	1	NaN
39	Perturbing	Week4	0.447012	-0.111094	0.796768	140.298	15	81.25	0.74	0.9	1	0
39	Perturbing	Week8	0.472998	0.163589	0.588869	174.634	17	80.625	0.63	0.9	0	1
39	Perturbing	Post	0.496353	0.143796	0.707212	170.102	15	87.1875	0.58	0.8	0	0
39	Perturbing	FollowUp	0.359468	-0.100347	0.552768	167.811	14	86.875	0.5	0.55	1	0
40	Perturbing	Pre	0.500246	0.019437	0.658904	293.184	11	50	0.54	0.25	1	NaN
40	Perturbing	Week4	0.505403	0.169027	0.560622	266.803	15	45.9375	0.58	0.2	1	0
40	Perturbing	Week8	0.393228	-0.038131	0.66152	252.675	14	43.75	0.65	0.3	1	0
40	Perturbing	Post	0.386446	0.0956099	0.432512	240.448	17	37.5	0.54	0.25	1	0
40	Perturbing	FollowUp	0.319485	0.148528	0.385247	237.913	14	50	0.6	0.25	1	0
42	Perturbing	Pre	0.457121	-0.225954	0.671528	166.785	18	65	1	0.4	1	NaN
42	Perturbing	Week4	0.507262	0.0352026	0.636766	159.765	18	66.25	1.05	0.7	1	0
42	Perturbing	Week8	0.591588	0.0223141	0.770941	146.599	18	63.125	1.07	0.6	1	0
42	Perturbing	Post	0.664332	0.126095	0.767595	160.845	20	65	1.05	0.75	1	0
42	Perturbing	FollowUp	0.433583	-0.00470739	0.654956	153.034	20	70.625	0.98	0.55	1	0
43	Perturbing	Pre	0.369899	-0.301604	0.829836	99.3244	23	68.125	1.23	0.75	0	NaN
43	Perturbing	Week4	0.718201	0.24625	0.860242	103.452	26	67.8125	1.25	0.8	0	0
43	Perturbing	Week8	0.58853	0.162261	0.821099	89.5612	27	71.875	1.3	1.05	0	1
43	Perturbing	Post	0.608864	0.2064	0.77921	71.41	25	74.375	1.31	0.9	0	0
43	Perturbing	FollowUp	0.509516	0.0912426	0.784762	89.7121	23	70.625	1.27	0.95	0	0
44	Perturbing	Pre	0.0128148	-0.290115	0.370107	205.837	8	53.125	0.2	0.15	1	NaN
44	Perturbing	Week4	0.546484	0.0793959	0.709802	199.727	7	43.125	0.2	0.1	1	0
44	Perturbing	Week8	0.61768	0.119309	0.803319	180.632	8	41.25	0.23	0.1	1	0
44	Perturbing	Post	0.525398	-0.0525741	0.736933	171.037	9	59.375	0.19	0.1	1	0
44	Perturbing	FollowUp	0.487635	0.0366089	0.810476	152.476	11	43.75	0.21	0.1	1	0
45	Perturbing	Pre	0.249546	-0.0817357	0.488739	247.929	8	55	0.5	0.3	0	NaN
45	Perturbing	Week4	0.30173	0.0957039	0.295333	219.258	9	58.75	0.53	0.4	0	0
45	Perturbing	Week8	0.199992	-0.173272	0.590237	182.222	12	58.125	0.59	0.5	0	1
45	Perturbing	Post	0.302083	-0.156748	0.498107	176.078	10	51.25	0.58	0.4	0	0
45	Perturbing	FollowUp	0.339549	-0.19505	0.558008	210.91	12	76.875	0.65	0.4	0	1
46	Perturbing	Pre	0.528075	0.0946339	0.838775	195.818	22	92.375	0.87	0.25	0	NaN
46	Perturbing	Week4	0.604826	0.0323347	0.817387	162.793	19	99.6875	0.99	0.4	0	0
46	Perturbing	Week8	0.673139	0.29186	0.83432	199.369	21	99.125	0.92	0.4	0	0
46	Perturbing	Post	0.482835	0.0299578	0.7927	185.144	24	96.875	0.97	0.4	0	0
46	Perturbing	FollowUp	0.718526	0.326264	0.834447	168.419	21	99.375	0.94	0.3	0	0
47	Perturbing	Pre	0.556034	0.130129	0.78749	140.645	20	73.75	1.23	0.85	0	NaN
47	Perturbing	Week4	0.608543	0.273787	0.641826	182.869	18	79.375	1.01	0.5	0	1
47	Perturbing	Week8	0.621413	0.41769	0.650446	164	17	66.875	1.13	0.75	0	0
47	Perturbing	Post	0.560753	0.20487	0.779239	154.651	22	67.5	1.04	0.8	0	0
47	Perturbing	FollowUp	0.513622	0.238593	0.641863	179.911	19	71.25	0.92	0.55	0	0
48	Perturbing	Pre	0.0355147	-0.179395	0.495729	232.231	6	76.5625	0.29	0.15	0	NaN
48	Perturbing	Week4	0.078126	-0.250472	0.519377	202.343	7	70.625	0.34	0.25	0	0
48	Perturbing	Week8	-0.197792	-0.439346	0.474563	217.328	8	70.9375	0.34	0.25	0	0
48	Perturbing	Post	0.303632	0.0122301	0.658911	198.412	7	88.125	0.43	0.25	0	0
48	Perturbing	FollowUp	0.320882	0.0564416	0.558793	180.713	7	82.1875	0.31	0.2	0	0
49	Perturbing	Pre	-0.0787358	-0.237155	0.317372	286.95	7	58.125	0.36	0.15	0	NaN
49	Perturbing	Week4	0.157447	-0.0403688	0.255393	242.9	10	53.75	0.4	0.25	1	0
49	Perturbing	Week8	0.0447638	-0.166824	0.335223	227.573	9	54.375	0.47	0.35	0	0
49	Perturbing	Post	0.12623	-0.114543	0.365456	261.323	9	55	0.36	0.25	0	0
49	Perturbing	FollowUp	0.206816	-0.0968181	0.346976	227.068	9	60	0.51	0.3	0	0
50	Perturbing	Pre	0.00174358	-0.319693	0.491285	200.34	11	82.5	0.53	0.25	0	NaN
50	Perturbing	Week4	-0.159542	-0.46149	0.57758	182.407	13	75	0.5	0.3	0	0
50	Perturbing	Week8	-0.09679	-0.315785	0.426093	172.697	11	79.375	0.5	0.3	0	0
50	Perturbing	Post	-0.0756093	-0.35411	0.520029	188.985	13	87.5	0.49	0.25	0	0
50	Perturbing	FollowUp	-0.115495	-0.342583	0.51445	187.253	12	83.125	0.48	0.25	0	0
51	Perturbing	Pre	0.609122	0.109945	0.781848	122.136	16	77.875	0.78	0.6	0	NaN
51	Perturbing	Week4	0.503677	-0.0981673	0.749401	119.589	15	83.125	0.82	0.55	0	1
51	Perturbing	Week8	0.700589	0.315804	0.816142	142.177	14	82.5	0.83	0.6	0	0
51	Perturbing	Post	0.530941	0.0544342	0.74126	120.062	16	85.875	0.79	0.55	0	1
51	Perturbing	FollowUp	0.5831	-0.00539567	0.823536	102.75	15	87.5	0.81	0.7	0	2
52	Perturbing	Pre	0.25021	-0.242635	0.782302	220.613	16	76.5625	0.85	0.25	0	NaN
52	Perturbing	Week4	0.265489	-0.414529	0.752454	187.472	18	69.6875	0.93	0.3	0	0
52	Perturbing	Week8	0.242483	-0.417001	0.821693	177.006	17	73.75	0.78	0.25	0	0
52	Perturbing	Post	0.29521	-0.210111	0.809011	197.391	18	76.25	0.92	0.3	0	0
52	Perturbing	FollowUp	0.249569	-0.385923	0.831923	200.957	20	85	0.82	0.3	0	0
53	Perturbing	Pre	0.221021	-0.387968	0.755746	100.046	17	76.875	1.02	0.45	1	NaN
53	Perturbing	Week4	0.783259	0.451032	0.884668	66.7751	21	72.5	1.16	0.6	1	0
53	Perturbing	Week8	0.71038	0.457442	0.818743	70.2435	21	78.75	1.2	0.65	1	0
53	Perturbing	Post	0.465117	0.226118	0.700998	84.7323	22	80.9375	1.1	0.6	1	0
53	Perturbing	FollowUp	0.57088	0.310869	0.76184	85.1041	17	75	1.12	0.6	1	1
54	Perturbing	Pre	0.686162	0.210277	0.803179	167.255	15	63.75	0.58	0.35	1	NaN
54	Perturbing	Week4	0.5527	0.198351	0.722569	123.975	17	56.5625	0.6	0.45	0	0
54	Perturbing	Week8	0.476197	0.156771	0.723861	146.431	20	67.5	0.6	0.6	1	0
54	Perturbing	Post	0.414727	0.179472	0.527987	144.676	18	68.4375	0.64	0.6	1	0
54	Perturbing	FollowUp	0.375383	0.109513	0.578828	163.82	17	63.75	0.65	0.55	1	1
